# Supplementary material for: Encapsulation of Volatile Monoterpene Fragrances in Mesoporous Organosilica Nanoparticles and Potential Application in Fruit Preservation
Source: Nanomaterials (Basel). 2022 Dec 25;13(1):104. doi: 10.3390/nano13010104 (PMC9823477; doi:10.3390/nano13010104)
Supplement: Supplementary file 1 [file nanomaterials-13-00104-s001.zip]

Archive with 1 entries (1 files):
- nanomaterials-2104198-supplementary.pdf
